# Supplementary material for: Time to Treatment Prediction in Chronic Lymphocytic Leukemia Based on New Transcriptional Patterns
Source: Front Oncol. 2019 Feb 15;9:79. doi: 10.3389/fonc.2019.00079 (PMC6384245; doi:10.3389/fonc.2019.00079)
Supplement: Supplemental Table 1 — This table represents the original 19 clusters with Bonferroni p-values < 0.01. [file Table_1.xlsx]

## Sheet: Supp Table 1
Partition ID	Test Cohort Cox P value
1	4.72837e-06
2	6.3707e-07
3	2.3522e-06
4	3.76231e-06
5	4.57125e-06
6	4.57125e-06
7	1.34889e-06
8	4.57125e-06
9	4.57125e-06
10	3.8639e-06
11	1.11304e-06
12	1.69895e-06
13	4.35557e-06
14	4.69602e-06
15	4.24995e-06
16	4.67337e-06
17	1.79403e-06
18	1.7462e-06
19	1.79403e-06
