# Supplementary material for: Time to Treatment Prediction in Chronic Lymphocytic Leukemia Based on New Transcriptional Patterns
Source: Front Oncol. 2019 Feb 15;9:79. doi: 10.3389/fonc.2019.00079 (PMC6384245; doi:10.3389/fonc.2019.00079)
Supplement: Supplemental Table 2 — List of the 290 genes used for C1 vs. C2 clusterization. [file Table_2.xlsx]

## Sheet: Supp Table 2
ENSEMBL
ENSG00000143641
ENSG00000100300
ENSG00000096060
ENSG00000178996
ENSG00000115085
ENSG00000128791
ENSG00000130338
ENSG00000008405
ENSG00000136141
ENSG00000165644
ENSG00000171310
ENSG00000105404
ENSG00000086065
ENSG00000012124
ENSG00000207770
ENSG00000142409
ENSG00000160446
ENSG00000069702
ENSG00000177051
ENSG00000175040
ENSG00000198586
ENSG00000167711
ENSG00000224677
ENSG00000154258
ENSG00000103942
ENSG00000271927
ENSG00000174132
ENSG00000132704
ENSG00000135604
ENSG00000129932
ENSG00000258424
ENSG00000116871
ENSG00000159256
ENSG00000166532
ENSG00000197982
ENSG00000182195
ENSG00000114999
ENSG00000178307
ENSG00000112699
ENSG00000168899
ENSG00000177989
ENSG00000147548
ENSG00000168924
ENSG00000177125
ENSG00000138756
ENSG00000187764
ENSG00000008513
ENSG00000174851
ENSG00000198420
ENSG00000169564
ENSG00000103091
ENSG00000239470
ENSG00000221743
ENSG00000169692
ENSG00000109458
ENSG00000196664
ENSG00000163564
ENSG00000185483
ENSG00000237429
ENSG00000157227
ENSG00000166734
ENSG00000261879
ENSG00000165175
ENSG00000248445
ENSG00000198890
ENSG00000165233
ENSG00000155016
ENSG00000165506
ENSG00000150961
ENSG00000106415
ENSG00000265917
ENSG00000126254
ENSG00000130856
ENSG00000177917
ENSG00000072858
ENSG00000175445
ENSG00000021762
ENSG00000113384
ENSG00000170482
ENSG00000177685
ENSG00000113615
ENSG00000175602
ENSG00000007080
ENSG00000155975
ENSG00000143061
ENSG00000272565
ENSG00000140931
ENSG00000104450
ENSG00000108405
ENSG00000228590
ENSG00000159111
ENSG00000079805
ENSG00000167657
ENSG00000115310
ENSG00000062524
ENSG00000167967
ENSG00000187688
ENSG00000174292
ENSG00000086015
ENSG00000089220
ENSG00000152942
ENSG00000196781
ENSG00000117984
ENSG00000146215
ENSG00000251364
ENSG00000156711
ENSG00000122591
ENSG00000090920
ENSG00000060762
ENSG00000102981
ENSG00000163527
ENSG00000148362
ENSG00000113269
ENSG00000167969
ENSG00000088340
ENSG00000123933
ENSG00000116793
ENSG00000114107
ENSG00000175324
ENSG00000171823
ENSG00000201239
ENSG00000176834
ENSG00000127580
ENSG00000067601
ENSG00000261416
ENSG00000038210
ENSG00000169710
ENSG00000136856
ENSG00000081059
ENSG00000109919
ENSG00000268947
ENSG00000270179
ENSG00000138600
ENSG00000153179
ENSG00000268891
ENSG00000160087
ENSG00000084207
ENSG00000161677
ENSG00000164244
ENSG00000152042
ENSG00000110931
ENSG00000105722
ENSG00000184967
ENSG00000048028
ENSG00000032742
ENSG00000161847
ENSG00000196961
ENSG00000178741
ENSG00000136940
ENSG00000089639
ENSG00000119599
ENSG00000135940
ENSG00000148331
ENSG00000147535
ENSG00000132005
ENSG00000126062
ENSG00000072803
ENSG00000148297
ENSG00000172878
ENSG00000143740
ENSG00000130479
ENSG00000265298
ENSG00000167081
ENSG00000173141
ENSG00000230207
ENSG00000014164
ENSG00000198937
ENSG00000167508
ENSG00000153944
ENSG00000163297
ENSG00000160326
ENSG00000136840
ENSG00000181472
ENSG00000188686
ENSG00000169223
ENSG00000243071
ENSG00000160917
ENSG00000183751
ENSG00000273265
ENSG00000100068
ENSG00000213145
ENSG00000141084
ENSG00000170265
ENSG00000242262
ENSG00000100075
ENSG00000100425
ENSG00000110987
ENSG00000232450
ENSG00000196544
ENSG00000265380
ENSG00000187808
ENSG00000067836
ENSG00000096070
ENSG00000152061
ENSG00000131116
ENSG00000265982
ENSG00000134308
ENSG00000157110
ENSG00000182158
ENSG00000082212
ENSG00000110852
ENSG00000197880
ENSG00000085788
ENSG00000144468
ENSG00000009413
ENSG00000187866
ENSG00000233276
ENSG00000223929
ENSG00000185359
ENSG00000135622
ENSG00000218227
ENSG00000173530
ENSG00000261490
ENSG00000175213
ENSG00000108465
ENSG00000154262
ENSG00000117751
ENSG00000119669
ENSG00000117090
ENSG00000248514
ENSG00000126705
ENSG00000229659
ENSG00000182446
ENSG00000105669
ENSG00000103152
ENSG00000135297
ENSG00000111231
ENSG00000148248
ENSG00000198818
ENSG00000092964
ENSG00000178971
ENSG00000128595
ENSG00000160877
ENSG00000137547
ENSG00000172336
ENSG00000185917
ENSG00000004779
ENSG00000004059
ENSG00000169696
ENSG00000196199
ENSG00000163346
ENSG00000133275
ENSG00000188725
ENSG00000064932
ENSG00000234883
ENSG00000272667
ENSG00000156482
ENSG00000100027
ENSG00000149823
ENSG00000272325
ENSG00000015676
ENSG00000164897
ENSG00000116691
ENSG00000140455
ENSG00000198520
ENSG00000213753
ENSG00000174368
ENSG00000112232
ENSG00000175756
ENSG00000112893
ENSG00000156639
ENSG00000082996
ENSG00000138002
ENSG00000142444
ENSG00000112658
ENSG00000006740
ENSG00000203326
ENSG00000186469
ENSG00000099204
ENSG00000167202
ENSG00000077454
ENSG00000218891
ENSG00000227239
ENSG00000030582
ENSG00000269858
ENSG00000236537
ENSG00000169857
ENSG00000102174
ENSG00000259015
ENSG00000228137
ENSG00000120727
ENSG00000143368
ENSG00000173465
ENSG00000184207
ENSG00000163697
ENSG00000170035
ENSG00000160991
ENSG00000259865
ENSG00000240694
ENSG00000249047
